# Supplementary material for: Neonatal, infant, and under-5 mortality and morbidity burden in the Eastern Mediterranean region: findings from the Global Burden of Disease 2015 study
Source: Int J Public Health. 2017 Aug 3;63(Suppl 1):63–77. doi: 10.1007/s00038-017-0998-x (PMC5702263; doi:10.1007/s00038-017-0998-x)
Supplement: Supplementary file 2 — Supplementary material 2 (XLSX 26 kb) [file 38_2017_998_MOESM2_ESM.xlsx]

## Sheet: kreporter (61)
Neonatal, infant, and under-5 mortality and morbidity burden in the Eastern Mediterranean Region: Findings from the Global Burden of Disease 2015 study
Prefix	First Name:	Middle Name 1	Middle Name 2	Last Name:	Highest degree	Department	Institution/Organization	Institution/Organization City	Institution/Organization State	Institution/Organization Country	Department 2	Institution/Organization 2	Institution/Organization 2 City	Institution/Organization 2 State	Institution/Organization 2 Country	Department 3	Institution/Organization 3	Institution/Organization 3 City	Institution/Organization 3 State	Institution/Organization 3 Country	Department 4	Institution/Organization 4	Institution/Organization 4 City	Institution/Organization 4 State	Institution/Organization 4 Country
Dr.	Ibrahim			Khalil	PhD	Institute for Health Metrics and Evaluation	University of Washington	Seattle	Washington	United_States
Mr.	Michael			Collison	BS	Institute for Health Metrics and Evaluation	University of Washington	Seattle	Washington	United_States
Dr.	Charbel			El Bcheraoui	PhD	Institute for Health Metrics and Evaluation	University of Washington	Seattle	Washington	United_States
Dr.	Raghid			Charara	MD		American University of Beirut	Beirut		Lebanon
Dr.	Maziar			Moradi-Lakeh	MD	Department of Community Medicine, Preventive Medicine and Public Health Research Center, Gastrointestinal and Liver Disease Research Center (GILDRC)	Iran University of Medical Sciences	Tehran		Iran
Dr.	Ashkan			Afshin	MD	Institute for Health Metrics and Evaluation	University of Washington	Seattle	Washington	United_States
Mr.	Kristopher	J.		Krohn	BA	Institute for Health Metrics and Evaluation	University of Washington	Seattle	Washington	United_States
Ms.	Farah			Daoud	BA/BS	Institute for Health Metrics and Evaluation	University of Washington	Seattle	Washington	United_States
Ms.	Adrienne			Chew	ND	Institute for Health Metrics and Evaluation	University of Washington	Seattle	Washington	United_States
Dr.	Nicholas	J		Kassebaum	MD	Institute for Health Metrics and Evaluation	University of Washington	Seattle	Washington	United_States	Department of Anesthesiology & Pain Medicine	Seattle Children’s Hospital	Seattle	Washington	United_States
Dr.	Danny			Colombara	PhD	Institute for Health Metrics and Evaluation	University of Washington	Seattle	Washington	United_States
Ms.	Leslie			Cornaby	BS	Institute for Health Metrics and Evaluation	University of Washington	Seattle	Washington	United_States
Ms.	Rebecca			Ehrenkranz	MPH	Institute for Health Metrics and Evaluation	University of Washington	Seattle	Washington	United_States
Dr.	Kyle	J.		Foreman	PhD	Institute for Health Metrics and Evaluation	University of Washington	Seattle	Washington	United_States		Imperial College London	London		United_Kingdom
Ms.	Maya			Fraser	BA	Institute for Health Metrics and Evaluation	University of Washington	Seattle	Washington	United_States
Mr.	Joseph			Frostad	MPH	Institute for Health Metrics and Evaluation	University of Washington	Seattle	Washington	United_States
Dr.	Laura			Kemmer	PhS	Institute for Health Metrics and Evaluation	University of Washington	Seattle	Washington	United_States
Ms.	Xie Rachel			Kulikoff	BA	Institute for Health Metrics and Evaluation	University of Washington	Seattle	Washington	United_States
Mr.	Michael			Kutz	BS	Institute for Health Metrics and Evaluation	University of Washington	Seattle	Washington	United_States
Dr.	Hmwe	H.		Kyu	PhD	Institute for Health Metrics and Evaluation	University of Washington	Seattle	Washington	United_States
Mr.	Patrick			Liu	BA	Institute for Health Metrics and Evaluation	University of Washington	Seattle	Washington	United_States
Mr.	Joseph			Mikesell	BS	Institute for Health Metrics and Evaluation	University of Washington	Seattle	Washington	United_States
Mr.	Grant			Nguyen	MPH	Institute for Health Metrics and Evaluation	University of Washington	Seattle	Washington	United_States
Ms.	Puja	C		Rao	MPH	Institute for Health Metrics and Evaluation	University of Washington	Seattle	Washington	United_States
Mr.	Naris			Silpakit	BS	Institute for Health Metrics and Evaluation	University of Washington	Seattle	Washington	United_States
Ms.	Amber			Sligar	MPH	Institute for Health Metrics and Evaluation	University of Washington	Seattle	Washington	United_States
Ms.	Alison			Smith	BA	Institute for Health Metrics and Evaluation	University of Washington	Seattle	Washington	United_States
Dr.	Jeffrey	D		Stanaway	PhD	Institute for Health Metrics and Evaluation	University of Washington	Seattle	Washington	United_States
Prof.	Johan			Ärnlöv	PhD	Department of Neurobiology, Care Sciences and Society, Division of Family Medicine and Primary Care	Karolinska Institutet	Stockholm		Sweden	School of Health and Social Studies	Dalarna University	Falun		Sweden
Mr.	Kalkidan	Hassen		Abate	MS		Jimma University	Jimma	Oromia	Ethiopia
Dr.	Aliasghar			Ahmad Kiadaliri	PhD	Department of Clinical Sciences Lund, Orthopedics, Clinical Epidemiology Unit	Lund University	Lund		Sweden
Dr.	Khurshid			Alam	PhD	Murdoch Childrens Research Institute	The University of Melbourne	Parkville	Victoria	Australia		The University of Melbourne	Melbourne	VIC	Australia		The University of Sydney	Sydney	NSW	Australia
Ms.	Deena			Alasfoor	MSc		Ministry of Health	Al Khuwair	Muscat	Oman
Dr.	Raghib			Ali	FRCP		University of Oxford	Oxford		United_Kingdom
Dr.	Reza			Alizadeh-Navaei	PhD	Gastrointestinal Cancer Research Center	Mazandaran University of Medical Sciences	Sari	Mazandaran	Iran
Dr.	Rajaa			Al-Raddadi	PhD		Joint Program of Family and Community Medicine	Jeddah	Makkah	Saudi_Arabia
Dr.	Khalid	A.		Altirkawi	MD		King Saud University	Riyadh		Saudi_Arabia
Prof.	Nelson			Alvis-Guzman	PhD		Universidad de Cartagena	Cartagena de Indias		Colombia
Dr.	Nahla			Anber	PhD		Mansoura University	Mansoura		Egypt
Dr.	Hossein			Ansari	PhD	Health Promotion Research Center, Department of Epidemiology and Biostatistics	Zahedan University of Medical Sciences	Zahedan		Iran
Dr.	Carl Abelardo	T		Antonio	MD	Department of Health Policy and Administration, College of Public Health	University of the Philippines Manila	Manila		Philippines
Dr.	Palwasha			Anwari	MD		Self-employed	Kabul	Kabul	Afghanistan
Dr.	Al			Artaman	PhD		University of Manitoba	Winnipeg	Manitoba	Canada
Mr.	Hamid			Asayesh	PhD	Department of Medical Emergency, School of Paramedic	Qom University of Medical Sciences	Qom		Iran
Mr.	Solomon	Weldegebreal		Asgedom	PhD		Mekelle University	Mekelle	Tigray	Ethiopia
Dr.	Peter			Azzopardi	MEpi	Department of Paediatrics	The University of Melbourne	Melbourne	VIC	Australia		Murdoch Childrens Research Institute	Melbourne	VIC	Australia	Wardliparingga Aboriginal Research Unit	South Australian Health and Medical Research Institute	Adelaide	SA		Centre for International Health	Burnet Institute	Melbourne	VIC	Australia
Mr.	Umar			Bacha	PhD	School of Health Sciences	University of Management and Technology	Lahore	Punjab	Pakistan
Dr.	Aleksandra			Barac	PhD	Faculty of Medicine	University of Belgrade	Belgrade	Belgrade	Serbia
Dr.	Suzanne	L.		Barker-Collo	PhD	School of Psychology	University of Auckland	Auckland		new_zealand
Dr.	Neeraj			Bedi	MD		College of Public Health and Tropical Medicine	Jazan		Saudi_Arabia
Dr.	Ettore			Beghi	MD		IRCCS - Istituto di Ricerche Farmacologiche Mario Negri	Milan		Italy
Dr.	Derrick	A.		Bennett	PhD	Nuffield Department of Population Health	University of Oxford	Oxford		United_Kingdom
Dr.	Zulfiqar	A.		Bhutta	PhD	Centre of Excellence in Women and Child Health	Aga Khan University	Karachi		Pakistan	Centre for Global Child Health	The Hospital for Sick Children	Toronto	ON	Canada
Dr.	Donal			Bisanzio	PhD	Nuffield Department of Medicine	University of Oxford	Oxford		United_Kingdom
Dr.	Carlos	A.		Castañeda-Orjuela	MSc	Colombian National Health Observatory	Instituto Nacional de Salud	Bogota	Bogota, DC	Colombia	Epidemiology and Public Health Evaluation Group, Public Health Department	Universidad Nacional de Colombia	Bogota	Bogota, DC	Colombia
Dr.	Ruben	Estanislao		Castro	PhD		Universidad Diego Portales	Santiago	Region Metropolitana	Chile
Dr.	Hadi			Danawi	PhD		Walden University	Minneapolis	Minnesota	United_States
Mr.	Kebede			Deribe	MPH		Brighton and Sussex Medical School	Brighton		United_Kingdom	School of Public Health	Addis Ababa University	Addis Ababa		Ethiopia
Dr.	Amare			Deribew	PhD	Nuffield Department of Medicine	University of Oxford	Oxford		United_Kingdom		KEMRI-Wellcome Trust Research Programme	Kilifi		Kenya
Prof.	Don	C		Des Jarlais	PhD		Mount Sinai Beth Israel	New York	New York	United_States		Icahn School of Medicine at Mount Sinai	New York City	New York	United_States
Dr.	Gabrielle	A		deVeber	MD	The Hospital for Sick Children	University of Toronto	Toronto	Ontario	Canada
Dr.	Subhojit			Dey	PhD		Indian Institute of Public Health-Delhi, Public Health Foundation of India	Gurgaon	Haryana	India
Dr.	Samath	D.		Dharmaratne	MD	Department of Community Medicine, Faculty of Medicine	University of Peradeniya	Peradeniya		Sri_Lanka
Dr.	Shirin			Djalalinia	PhD	Undersecretary for Research & Technology	Ministry of Health & Medical Education	Tehran	Tehran	Iran
Dr.	Huyen	Phuc		Do	MSc	Institute for Global Health Innovations	Duy Tan University	Da Nang		Vietnam
Prof.	Alireza			Esteghamati	MD	Endocrinology and Metabolism Research Center	Tehran University of Medical Sciences	Tehran	Tehran	Iran
Dr.	Maryam	S		Farvid	PhD	Department of Nutrition, Harvard T.H. Chan School of Public Health	Harvard University	Boston	MA	United_States		Harvard/MGH Center on Genomics, Vulnerable Populations, and Health Disparities, Mongan Institute for Health Policy, Massachusetts General Hospital	Boston	MA	United_States
Dr.	Seyed-Mohammad			Fereshtehnejad	PhD	Department of Neurobiology, Care Sciences and Society (NVS)	Karolinska Institutet	Stockholm		Sweden
Dr.	Florian			Fischer	PhD	School of Public Health	Bielefeld University	Bielefeld	North Rhine-Westphalia	Germany
Mr.	Tsegaye	Tewelde		Gebrehiwot	MPH		Jimma University	Jimma	Oromia	Ethiopia
Dr.	Giorgia			Giussani	BiolD		IRCCS - Istituto di Ricerche Farmacologiche Mario Negri	Milan		Italy
Prof.	Philimon	N		Gona	PhD		University of Massachusetts Boston	Boston	Massachusetts	United_States
Dr.	Nima			Hafezi-Nejad	MD	Endocrinology and Metabolism Research Center	Tehran University of Medical Sciences	Tehran	Tehran	Iran
Prof.	Randah	Ribhi		Hamadeh	DPhil		Arabian Gulf University	Manama		Bahrain
Dr.	Samer			Hamidi	DrPH		Hamdan Bin Mohammed Smart University	Dubai		united_arab_emirates
Dr.	Damian	G.		Hoy	PhD	Public Health Division	The Pacific Community	Noumea		New_Caledonia
Dr.	Guoqing			Hu	PhD	Department of Epidemiology and Health Statistics, School of Public Health	Central South University	Changsha	Hunan	China
Mr.	Denny			John	MPH		International Center for Research on Women	New Delhi	Delhi	India
Prof.	Jost	B		Jonas	MD	Department of Ophthalmology, Medical Faculty Mannheim	Ruprecht-Karls-University Heidelberg	Mannheim	Germany	Germany
Dr.	Seyed	M.		Karimi	PhD		University of Washington Tacoma	Tacoma	WA	United_States
Dr.	Amir			Kasaeian	PhD	Hematology-Oncology and Stem Cell Transplantation Research Center	Tehran University of Medical Sciences	Tehran	Tehran	Iran	Endocrinology and Metabolism Population Sciences Institute	Tehran University of Medical Sciences	Tehran	Tehran	Iran
Prof.	Yousef	Saleh		Khader	ScD	Department of Community Medicine, Public Health and Family Medicine	Jordan University of Science and Technology	Irbid	Irbid	Jordan
Dr.	Ejaz	Ahmad		Khan	MD		Health Services Academy	Islamabad	Punjab	Pakistan
Dr.	Gulfaraz			Khan	PhD	Department of Microbiology and Immunology, College of Medicine & Health Sciences	United Arab Emirates University	Al Ain	Abu Dhabi	united_arab_emirates
Prof.	Daniel			Kim	DrPH	Department of Health Sciences	Northeastern University	Boston	Massachusetts	United_States
Dr.	Yun Jin			Kim	PhD	Faculty of Chinese Medicine	Southern University College	Skudai	Johor	Malaysia
Dr.	Yohannes			Kinfu	PhD	Centre for Research and Action in Public Health	University of Canberra	Canberra	Australian Capital Territory	Australia
	Heidi	J.		Larson	PhD	Department of Infectious Disease Epidemiology	London School of Hygiene & Tropical Medicine	London		United_Kingdom	Institute for Health Metrics and Evaluation	University of Washington	Seattle	WA	United_States
Dr.	Asma		Abdul	Latif	PhD	Department of Zoology	Lahore College for Women University	Lahore	Punjab	Pakistan
Dr.	Janet	L		Leasher	OD	College of Optometry	Nova Southeastern University	Fort Lauderdale	Florida	United_States
Prof.	Raimundas			Lunevicius	PhD		Aintree University Hospital National Health Service Foundation Trust	Liverpool		United_Kingdom	School of Medicine	University of Liverpool	Liverpool		United_Kingdom
Dr.	Hassan			Magdy Abd El Razek	MBBCH		Mansoura Faculty of Medicine	Mansoura		Egypt
Dr.	Mohammed			Magdy Abd El Razek	MBBCh	Aswan University Hospital	Aswan Faculty of Medicine	Aswan		Egypt
Prof.	Azeem			Majeed	MD	Department of Primary Care & Public Health	Imperial College London	London	England	United_Kingdom
Prof.	Reza			Malekzadeh	MD	Digestive Diseases Research Institute	Tehran University of Medical Sciences	Tehran		Iran	Digestive Diseases Research Institute	Tehran University of Medical Sciences	Tehran		Iran
Prof.	Ziad	A.		Memish	MD		Saudi Ministry of Health	Riyadh		Saudi_Arabia	College of Medicine	Alfaisal University	Riyadh		Saudi_Arabia
Dr.	Walter			Mendoza	MD		United Nations Population Fund	Lima		Peru
	George	A.		Mensah	MD	Center for Translation Research and Implementation Science, National Heart, Lung, and Blood Institute	National Institutes of Health	Bethesda	MD	United_States
Mr.	Haftay	Berhane		Mezgebe	MS		Mekelle University	Mekelle	Tigray	Ethiopia
Dr.	Ted	R		Miller	PhD		Pacific Institute for Research & Evaluation	Calverton	MD	United_States	Centre for Population Health	Curtin University	Perth	WA	Australia
Dr.	Lorenzo			Monasta	DSc		Institute for Maternal and Child Health, IRCCS "Burlo Garofolo"	Trieste	TS	Italy
Dr.	Quyen	Le		Nguyen	MD	Institute for Global Health Innovations	Duy Tan University	Da Nang		Vietnam
Prof.	Carla	Makhlouf		Obermeyer	DSc	Center for Research on Population and Health, Faculty of Health Sciences	American University of Beirut	Beirut		Lebanon
Prof.	Alberto			Ortiz	PhD		IIS-Fundacion Jimenez Diaz-UAM	Madrid		Spain
Dr.	Christina			Papachristou	PhD		Charité University Medicine Berlin	Berlin		Germany
Dr.	Eun-Kee			Park	PhD	Department of Medical Humanities and Social Medicine, College of Medicine	Kosin University	Busan		South_Korea
Dr.	Claudia	C		Pereira	PhD		Fiocruz	Rio de Janeiro	RJ	Brazil
Prof.	David	M		Pereira	PhD	REQUIMTE/LAQV, Laboratório de Farmacognosia, Departamento de Química, Faculdade de Farmácia	Universidade do Porto	Porto		Portugal
Prof.	Max			Petzold	PhD	Health Metrics Unit	University of Gothenburg	Gothenburg		Sweden		University of the Witwatersrand	Johannesburg		South_Africa
Prof.	Michael	Robert		Phillips	MD		Shanghai Jiao Tong University School of Medicine	Shanghai		China		Emory University	Atlanta	Georgia	United_States
Dr.	Farshad			Pourmalek	PhD		University of British Columbia	Vancouver	British Columbia	Canada
Dr.	Mostafa			Qorbani	PhD	Non-Communicable Diseases Research Center	Alborz University of Medical Sciences	Karaj		Iran
Dr.	Anwar			Rafay	MS		Contech International Health Consultants	Lahore	Punjab	Pakistan		Contech School of Public Health	Lahore	Punjab	Pakistan
Prof.	Vafa			Rahimi-Movaghar	MD	Sina Trauma and Surgery Research Center	Tehran University of Medical Sciences	Tehran	Tehran	Iran
Mr.	Rajesh Kumar			Rai	MPH		Society for Health and Demographic Surveillance	Suri	West Bengal	India
Prof.	Saleem	M		Rana	PhD		Contech School of Public Health	Lahore	Punjab	Pakistan		Contech International Health Consultants	Lahore	Punjab	Pakistan
Dr.	David	Laith		Rawaf	MD, MBBS	WHO Collaborating Centre	Imperial College London	London		United_Kingdom		North Hampshire Hospitals	Basingstroke		United_Kingdom		University College London Hospitals	London		United_Kingdom
Prof.	Salman			Rawaf	MD		Imperial College London	London		United_Kingdom
Prof.	Andre	M.N.	N.	Renzaho	PhD		Western Sydney University	Locked Bag 1797, Penrith 2751 NSW Australia	NSW	Australia
Dr.	Satar			Rezaei	PhD	School of Public Health	Kermanshah University of Medical Sciences	Kermanshah		Iran
Dr.	Mohammad Sadegh			Rezai	MD		Mazandaran University of Medical Sciences	Sari	Mazandaran	Iran
Dr.	Luca			Ronfani	PhD		Institute for Maternal and Child Health, IRCCS "Burlo Garofolo"	Trieste	TS	Italy
Dr.	Gholamreza			Roshandel	PhD	Golestan Research Center of Gastroenterology and Hepatology	Golestan University of Medical Sciences	Gorgan		Iran	Digestive Diseases Research Institute	Tehran University of Medical Sciences	Tehran		Iran
Dr.	George	Mugambage		Ruhago	PhD		Muhimbili University of Health and Allied Sciences	Dar es Salaam		Tanzania
Dr.	Mahdi			Safdarian	MD		Sina Trauma & Surgery Research Center	Tehran		Iran
Dr.	Saeid			Safiri	PhD	Managerial Epidemiology Research Center, Department of Public Health, School of Nursing and Midwifery	Maragheh University of Medical Sciences	Maragheh		Iran
Dr.	Mohammad Ali			Sahraian	MD	MS Research Center, Neuroscience Institute	Tehran University of Medical Sciences	Tehran		Iran
Prof.	Payman			Salamati	MD	Sina Trauma and Surgery Research Center	Tehran University of Medical Sciences	Tehran	Tehran	Iran
Dr.	Abdallah	M.		Samy	PhD		Ain Shams University	Cairo		Egypt			Lawrence	Kansas	United_States
Dr.	Juan	Ramon		Sanabria	MD	J Edwards School of Medicine	Marshall Univeristy	Huntington	WV	United_States		Case Western Reserve University	Cleveland	OH	United_States
Prof.	Benn			Sartorius	PhD	Public Health Medicine, School of Nursing and Public Health	University of KwaZulu-Natal	Durban		South_Africa	UKZN Gastrointestinal Cancer Research Centre	South African Medical Research Council (SAMRC)	Durban		South_Africa
Dr.	David	C.		Schwebel	PhD		University of Alabama at Birmingham	Birmingham	Alabama	United_States
Prof.	Soraya			Seedat	PhD		Stellenbosch University	Cape Town	Western Cape	South_Africa
Dr.	Sadaf	G		Sepanlou	PhD	Digestive Diseases Research Institute	Tehran University of Medical Sciences	Tehran	Tehran	Iran
Mr.	Tesfaye			Setegn	MPH		Bahir Dar University	Bahir Dar	Amhara Regional State	Ethiopia
Dr.	Amira			Shaheen	PhD	Department of Public Health	An-Najah University	Nablus		Palestine
Dr.	Masood	Ali		Shaikh	MD		Independent Consultant	Karachi		Pakistan
Mr.	Morteza			Shamsizadeh	MPH	Department of Medical Surgical Nursing, School of Nursing and Midwifery	Hamadan University of Medical Sciences	Hamadan		Iran
Dr.	Rahman			Shiri	PhD	Finnish Institute of Occupational Health, Work Organizations, Work Disability Program, Department of Public Health, Faculty of Medicine	University of Helsinki	Helsinki		Finland
Prof.	Vegard			Skirbekk	PhD		Norwegian Institute of Public Health	Oslo		Norway		Columbia University	New York		United_States
Dr.	Badr	H	A	Sobaih	MD		king Saud university	Riyadh	middle province	Saudi_Arabia			Riyadh		Saudi_Arabia
Dr.	Chandrashekhar	T		Sreeramareddy	MD	Department of Community Medicine	International Medical University	Kuala Lumpur	Selangor	Malaysia
Dr.	Vasiliki			Stathopoulou	PhD		Attikon University Hospital	Athens	Attiki	Greece
Dr.	Rizwan			Suliankatchi Abdulkader	MD		Ministry of Health, Kingdom of Saudi Arabia	Riyadh		Saudi_Arabia
Dr.	Arash			Tehrani-Banihashemi	PhD	Preventive Medicine and Public Health Research Center	Iran University of Medical Sciences	Tehran	Tehran	Iran
Dr.	Mohamad-Hani			Temsah	MD		King Saud University	Riyadh		Saudi_Arabia		King Faisal Specialist Hospital and Research Center	Riyadh		Saudi_Arabia
Prof.	JS			Thakur	MD	School of Public Health	Post Graduate Institute of Medical Education and Research	Chandigarh	Union Territory Chandigarh	India
Dr.	Alan	J		Thomson	PhD		Adaptive Knowledge Management	Victoria	BC	Canada
Dr.	Bach	Xuan		Tran	PhD		Johns Hopkins University	Baltimore	Maryland	United_States		Hanoi Medical University	Hanoi		Vietnam
Dr.	Thomas			Truelsen	DMSc	Department of Neurology, Rigshospitalet	University of Copenhagen	Copenhagen		Denmark
Dr.	Kingsley	Nnanna		Ukwaja	MD	Department of Internal Medicine	Federal Teaching Hospital	Abakaliki	Ebonyi State	Nigeria
Dr.	Olalekan	A		Uthman	PhD	Warwick Medical School	University of Warwick	Coventry		United_Kingdom
Prof.	Tommi			Vasankari	PhD		UKK Institute for Health Promotion Research	Tampere		Finland
Prof.	Vasiliy	Victorovich		Vlassov	MD		National Research University Higher School of Economics	Moscow		Russia
Dr.	Elisabete			Weiderpass	PhD	Department of Medical Epidemiology and Biostatistics	Karolinska Institutet	Stockholm		Sweden	Department of Research	Cancer Registry of Norway, Institute of Population-Based Cancer Research	Oslo		Norway	Department of Community Medicine, Faculty of Health Sciences	University of TromsÃ¸, The Arctic University of Norway	TromsÃ¸		Norway	Genetic Epidemiology Group	FolkhÃ¤lsan Research Center	Helsinki		Finland
Dr.	Robert	G		Weintraub	MBBS		Royal Children's Hospital	Melbourne	VIC	Australia		University of Melbourne	Melbourne	VIC	Australia		Murdoch Children's Research Institute	Melbourne	VIC	Australia
Dr.	Andrea			Werdecker	PhD	Competence Center Mortality-Follow-Up of the German National Cohort	Federal Institute for Population Research	Wiesbaden	Hessen	Germany
Mr.	Mohsen			Yaghoubi	MSc	School of Public Health	University of Saskatchewan	Saskatoon	Saskatchewan	Canada			Tehran	Tehran	Iran
Dr.	Mehdi			Yaseri	PhD		Tehran University of Medical Sciences	Terhan	Tehran	Iran	Ophthalmic Research Center	Shahid Beheshti University of Medical Sciences	Tehran	Tehran	Iran
Mr.	Naohiro			Yonemoto	MPH	Department of Biostatistics, School of Public Health	Kyoto University	Kyoto		Japan
Prof.	Mustafa	Z		Younis	DrPH		Jackson State University	Jackson	MS	United_States
Prof.	Chuanhua			Yu	PhD	Department of Epidemiology and Biostatistics, School of Public Health	Wuhan University	Wuhan	Hubei	China	Global Health Institute	Wuhan University	Wuhan	Hubei	China
Dr.	Aisha	O		Jumaan	PhD		Independent Consultant	Seattle	Washington	United_States
Prof.	Theo			Vos	PhD	Institute for Health Metrics and Evaluation	University of Washington	Seattle	Washington	United_States
Prof.	Mohsen			Naghavi	PhD	Institute for Health Metrics and Evaluation	University of Washington	Seattle	Washington	United_States
Prof.	Simon	I.		Hay	DSc	Oxford Big Data Institute, Li Ka Shing Centre for Health Information and Discovery	University of Oxford	Oxford		United_Kingdom	Institute for Health Metrics and Evaluation	University of Washington	Seattle	Washington	United_States
Dr.	Haidong			Wang	PhD	Institute for Health Metrics and Evaluation	University of Washington	Seattle	Washington	United_States
Prof.	Christopher	J	L	Murray	DPhil	Institute for Health Metrics and Evaluation	University of Washington	Seattle	Washington	United_States
Prof.	Ali	H.		Mokdad	PhD	Institute for Health Metrics and Evaluation	University of Washington	Seattle	Washington	United_States
